# Supplementary material for: Boosting Piezo/Photo-Induced Charge Transfer of CNT/Bi4O5I2 Catalyst for Efficient Ultrasound-Assisted Degradation of Rhodamine B
Source: Materials (Basel). 2021 Aug 9;14(16):4449. doi: 10.3390/ma14164449 (PMC8401989; doi:10.3390/ma14164449)
Supplement: Supplementary file 1 [file materials-14-04449-s001.zip]

Archive with 1 entries (1 files):
- materials-1233763-supplementary.pdf
